# Supplementary material for: Infection with Cryptosporidium parvum Affects Secondary Sexual Characteristics of Male Mice by Altering the Pheromone Content in Preputial Gland
Source: Animals (Basel). 2023 Feb 19;13(4):756. doi: 10.3390/ani13040756 (PMC9952591; doi:10.3390/ani13040756)
Supplement: Supplementary file 1 [file animals-13-00756-s001.zip]

Archive with 1 entries (1 files):
- animals-2185704-supplementary.pdf
